# Supplementary material for: Influence of Tetrabromobisphenol-A on the Fate and Behavior of Zinc Oxide Nanoparticles Affected by Salts, Humic Acid, and Bovine Serum Albumin in Water Systems
Source: Toxics. 2025 Feb 21;13(3):148. doi: 10.3390/toxics13030148 (PMC11945663; doi:10.3390/toxics13030148)
Supplement: Supplementary file 1 [file toxics-13-00148-s001.zip]

Archive with 1 entries (1 files):
- toxics-3453378-supplementary.pdf
